# Supplementary material for: Development of Dietary Knowledge and Adherence Questionnaires for Lebanese Adolescents and Their Parents
Source: Int J Environ Res Public Health. 2019 Dec 24;17(1):147. doi: 10.3390/ijerph17010147 (PMC6982025; doi:10.3390/ijerph17010147)
Supplement: Supplementary file 1 [file ijerph-17-00147-s001.zip]

Archive with 8 entries (8 files):
- Supplementary material - S1 - DKQ En.pdf
- Supplementary material - S2 - DKQ Ar.pdf
- Supplementary material - S3 - DKQ parents En.pdf
- Supplementary material - S4 - DKQ parents Ar.pdf
- Supplementary material - S5- DAQ En.pdf
- Supplementary material - S6- DAQ Ar.pdf
- Supplementary material - S7 - DAQ parents En.pdf
- Supplementary material - S8 - DAQ parents Ar.pdf
